# Supplementary material for: Epidemiology and Evolution of Bovine Viral Diarrhea Virus (BVDV) in Uruguay: A 10-Year Study
Source: Viruses. 2025 Oct 14;17(10):1374. doi: 10.3390/v17101374 (PMC12567747; doi:10.3390/v17101374)
Supplement: Supplementary file 1 [file viruses-17-01374-s001.zip]

Archive with 1 entries (1 files):
- viruses-3874259-supplementary.pdf
